# Supplementary material for: CRISPR-Based Multiplex Detection of Human Papillomaviruses for One-Pot Point-of-Care Diagnostics
Source: ACS Synth Biol. 2024 Feb 13;13(3):837–50. doi: 10.1021/acssynbio.3c00655 (PMC10949237; doi:10.1021/acssynbio.3c00655)
Supplement: Supplementary file 2 — sb3c00655_si_002.xlsx [file sb3c00655_si_002.xlsx]

## Sheet: DNA sequences
Code	Name	sequence	Figure
	HPV16	cacatgggtgtgtgcaaaccgttttgggttacacatttacaagcaacttatataataatactaaactacaataattcatgtataaaactaagggcgtaaccgaaatcggttgaaccgaaaccggttagtataaaagcagacattttatgcaccaaaagagaactgcaatgtttcaggacccacaggagcgacccagaaagttaccacagttatgcacagagctgcaaacaactatacatgatataatattagaatgtgtgtactgcaagcaacagttactgcgacgtgaggtatatgactttgcttttcgggatttatgcatagtatatagagatgggaatccatatgctgtatgtgataaatgtttaaagttttattctaaaattagtgagtatagac…
	HPV18	gatgtgagaaacacaccacaatactatggcgcgctttgaggatccaacacggcgaccctacaagctacctgatctgtgcacggaactgaacacttcactgcaagacatagaaataacctgtgtatattgcaagacagtattggaacttacagaggtatttgaatttgcatttaaagatttatttgtggtgtatagagacagtataccccatgctgcatgccataaatgtatagatttttattctagaattagagaattaagacattattcagactctgtgtatggagacacattggaaaaactaactaacactgggttatacaatttattaataaggtgcctgcggtgccagaaaccgttgaatccagcagaaaaacttagacaccttaatgaaaaacg…
	RNase P	actccgcagcccgttcaggaccccggcgcgggcagggcgcccacgagctggctggctgcttgcacccacatccttctttctctgggacctggggtcgcggttacttgggctggccggcgaacccttgagtggcctggcggggagcgggcctcgcgcgcctggagggccctgtggaacgaagagaggcacacagcatggcagaaaaccgagagccccgcggtgctgtggaggctgaactggatccagtggaatacacccttaggaaaaggcttcccagccgcctgccccggagacccaatgacatttatgtcaacatgaagacggactttaaggcccagctggcccgctgccagaagctgctggacggaggggcccggggtcagaacgcgtgctctgaga…

## Sheet: crRNAs
Code	Name	Cas	Corresponding LAMP primer set	Target	Sequence	Figure	Status
CV627	AapCas12b crRNA targeting RNase P	AapCas12b		RNase P	GAAATTAATACGACTCACTATAGGGTCTAGAGGACAGAATTTTTCAACGGGTGTGCCAATGGCCACTTTCCAGGTGGCAAAGCCCGTTGAGCTTCtcaaatctgaGAAGTGGCACaattacttgggtgtgaccct	Figure 2d
1091	HheCas13a 1091	HheCas13a		RNase P	GAAATTAATACGACTCACTATAGGGTAACAATCCCCGTAGACAGGGGAACTGCAACgaagactcggatgtggatggctga	Figure 2c
1131	TccCas13a 1131	TccCas13a		RNase P	GAAATTAATACGACTCACTATAGGGTCACAACTCCCATGTAGGCGGAGACTGCAACctgaagactcggatgtggatggctgagt	Figure 2a, 3g-I, 4a-d, 5b, 5f, 6c-d	Selected
49	DX-51 HhecrRNA-HPV18-A-1	HheCas13a	A	HPV18	cgactccaacgacgcagagaaacaGTTGCAGTTCCCCTGTCTACGGGGATTGTTACCCTATAGTGAGTCGTATTAATTTC	Supplemetary (Primer screening)
50	DX-52 HhecrRNA-HPV18-A-2	HheCas13a	A	HPV18	cagtgccattcgtgctgcaaccgaGTTGCAGTTCCCCTGTCTACGGGGATTGTTACCCTATAGTGAGTCGTATTAATTTC	Supplemetary (Primer screening)
51	DX-53 HhecrRNA-HPV18-B-1	HheCas13a	B	HPV18	gtatttgaatttgcatttaaagatGTTGCAGTTCCCCTGTCTACGGGGATTGTTACCCTATAGTGAGTCGTATTAATTTC	Supplemetary (Primer screening)
52	DX-54 HhecrRNA-HPV18-B-2	HheCas13a	B	HPV18	gcggtgccagaaaccgttgaatccGTTGCAGTTCCCCTGTCTACGGGGATTGTTACCCTATAGTGAGTCGTATTAATTTC	Supplemetary (Primer screening)
53	DX-55 HhecrRNA-HPV18-C-1	HheCas13a	C	HPV18	ctgggttatacaatttattaataaGTTGCAGTTCCCCTGTCTACGGGGATTGTTACCCTATAGTGAGTCGTATTAATTTC	Supplemetary (Primer screening)
54	DX-56 HhecrRNA-HPV18-C-2	HheCas13a	C	HPV18	cagaaaccgttgaatccagcagaaGTTGCAGTTCCCCTGTCTACGGGGATTGTTACCCTATAGTGAGTCGTATTAATTTC	Supplemetary (Primer screening)
55	DX-57 HhecrRNA-HPV18-DG	HheCas13a	D & G	HPV18	ttaatgaaaaacgacgatttcacaGTTGCAGTTCCCCTGTCTACGGGGATTGTTACCCTATAGTGAGTCGTATTAATTTC	Supplemetary (Primer screening)
56	DX-58 HheCrRNA-hpv18-EF	HheCas13a	E & F	HPV18	ttgcatttagagccccaaaatgaaGTTGCAGTTCCCCTGTCTACGGGGATTGTTACCCTATAGTGAGTCGTATTAATTTC	Supplemetary (Primer screening)
57	DX-59 HhecrRNA-hpv18-H	HheCas13a	H	HPV18	ataatattaagtatgcatggacctGTTGCAGTTCCCCTGTCTACGGGGATTGTTACCCTATAGTGAGTCGTATTAATTTC	Supplemetary (Primer screening)
91	DX-60 HhecrRNA-HPV18-EF-2	HheCas13a	E &F	HPV18	agagccccaaaatgaaattccggtGTTGCAGTTCCCCTGTCTACGGGGATTGTTACCCTATAGTGAGTCGTATTAATTTC
92	DX-61 HhecrRNA-HPV18-EF-3	HheCas13a	E & F	HPV18	aaattccggttgaccttctatgtcGTTGCAGTTCCCCTGTCTACGGGGATTGTTACCCTATAGTGAGTCGTATTAATTTC		Selected
99	crRNA C1 HPV16 AapCas12b	AapCas12b	Set C' HPV16	HPV16	gaaccggacagagcccattaGTGCCACTTCtcagatttgaG		Selected
100	crRNA C2 HPV16 AapCas12b	AapCas12b	Set C' HPV16	HPV16	cagagcccattacaatattgGTGCCACTTCtcagatttgaG

## Sheet: Primers
Code	Primer Name	seq	Target	Primer Set name	Chozen
	HPV18-A-F3	AACGACGATTCCACAACA	HPV18	A
	HPV18-A-B3	CAACCGGAATTTCATTTTGG	HPV18	A
	HPV18-A-T7-FIP	GTCTTTCCTGTCGTGCTCTAATACGACTCACTATAGGGTAGCTGGGCACTATAGAGG	HPV18	A
	HPV18-A-BIP	CGACGCAGAGAAACACAAGTCTCTAAATGCAATACAATGTCTTG	HPV18	A
	HPV18-A-LF	CAGCACGAATGGCACTGG	HPV18	A
	HPV18-A-LB	TATTAAGTATGCATGGACCTAAGGC	HPV18	A
	HPV18-B-B3	ATCGTCGTTTTTCATTAAGGT	HPV18	B
	HPV18-B-BIP	TATTCAGACTCTGTGTATGGAGACATTTTAAGTTTTTCTGCTGGATTCAAC	HPV18	B
	HPV18-B-F3	ACAAGCTACCTGATCTGTG	HPV18	B
	HPV18-B-T7-FIP	CGGTATACTGTCTCTATACACCACATAATACGACTCACTATAGGGCACGGAACTGAACACTTCA	HPV18	B
	HPV18-B-LB	TTTATTAATAAGGTGCCTGCGGTGC	HPV18	B
	HPV18-B-LF	CTGTAAGTTCCAATACTGTCTTGCA	HPV18	B
	HPV18-C-LB	ACGATTCCACAACATAGCTGGG	HPV18	C
	HPV18-C-B3	TTGTGTTTCTCTGCGTCG	HPV18	C
	HPV18-C-BIP	ACGATTCCACAACATAGCTGGGGGAGTCTTTCCTGTCGTG	HPV18	C
	HPV18-C-LF	GATTCAACGGTTTCTGGCACC	HPV18	C
	HPV18-C-F3	CTGTGTATGGAGACACATTG	HPV18	C
	HPV18-C-T7-FIP	GATTCAACGGTTTCTGGCACCTAATACGACTCACTATAGGGAAAAACTAACTAACACTGGGT	HPV18	C
58	HPV18-D -F3	TTTATTAATAAGGTGCCTGCG	HPV18	Set D primers for HPV-18
59	HPV18-D -B3	GTTGCCTTAGGTCCATGC	HPV18	Set D primers for HPV-18
60	HPV18-D -FIP	GCTATGTTGTGAAATCGTCGTTTTTTAATACGACTCACTATAGGGTGCCAGAAACCGTTGAA	HPV18	Set D primers for HPV-18
61	HPV18-D -BIP	TGGGCACTATAGAGGCCAGTTTGTGTTTCTCTGCGTCG	HPV18	Set D primers for HPV-18
62	HPV18-D -LF	GGTGTCTAAGTTTTTCTGCTGGA	HPV18	Set D primers for HPV-18
63	HPV18-D -LB	GCCATTCGTGCTGCAACC	HPV18	Set D primers for HPV-18
64	HPV18-E-F3	AACGACGCAGAGAAACAC	HPV18	Set E primers for HPV-18
65	HPV18-E-B3	TGTGTGACGTTGTGGTTC	HPV18	Set E primers for HPV-18
66	HPV18-E-FIP	TGGGGCTCTAAATGCAATACAATGTAATACGACTCACTATAGGTATAATATTAAGTATGCATGGACC	HPV18	Set E primers for HPV-18
67	HPV18-E-BIP	GTTGACCTTCTATGTCACGAGCAATGGTAAATGTTGATGATTAACTCC	HPV18	Set E primers for HPV-18
68	HPV18-E-LB	TTAAGCGACTCAGAGGAAGAAAAC	HPV18	Set E primers for HPV-18
69	HPV18-E-LF	tcttgcaatgttgcctta	HPV18	Set E primers for HPV-18
70	HPV18-F-F3	ACGCAGAGAAACACAAGT	HPV18	Set F primers for HPV-18
71	HPV18-F-B3	CGGGCTGGTAAATGTTGA	HPV18	Set F primers for HPV-18
72	HPV18-F-FIP	TCATTTTGGGGCTCTAAATGCAATAATACGACTCACTATAGGAAGTATGCATGGACCTAAGG	HPV18	Set F primers for HPV-18
73	HPV18-F-BIP	AATTCCGGTTGACCTTCTATGTCTGATTAACTCCATCTATTTCATCGT	HPV18	Set F primers for HPV-18
74	HPV18-F-LB	ACGAGCAATTAAGCGACTCAG	HPV18	Set F primers for HPV-18
75	HPV18-F-LF	tacaatgtcttgcaatgttg	HPV18	Set F primers for HPV-18
76	HPV18-G-F3	AAAAACTAACTAACACTGGGTTA	HPV18	Set G primers for HPV-18
77	HPV18-G-B3	ACTTGTGTTTCTCTGCGT	HPV18	Set G primers for HPV-18
78	HPV18-G-FIP	GGTGTCTAAGTTTTTCTGCTGGATTAATACGACTCACTATAGGAATTTATTAATAAGGTGCCTGCG	HPV18	Set G primers for HPV-18
79	HPV18-G-BIP	GACGATTTCACAACATAGCTGGGGTTGGAGTCGTTCCTGTC	HPV18	Set G primers for HPV-18
80	HPV18-G-LB	CACTATAGAGGCCAGTGCCA	HPV18	Set G primers for HPV-18
81	HPV18-G-LF	tcaacggtttctggcac	HPV18	Set G primers for HPV-18
82	HPV18-H-F3	GCAGAAAAACTTAGACACCTT	HPV18	Set H primers for HPV-18	Chozen for HPV18
83	HPV18-H-B3	TGCTCGTGACATAGAAGG	HPV18	Set H primers for HPV-18
84	HPV18-H-FIP	TTGGAGTCGTTCCTGTCGTGTAATACGACTCACTATAGGACAACATAGCTGGGCACTA	HPV18	Set H primers for HPV-18
85	HPV18-H-BIP	TTAAGTATGCATGGACCTAAGGCGAATTTCATTTTGGGGCTCTA	HPV18	Set H primers for HPV-18
86	HPV18-H-LF	CGAATGGCACTGGCCTCTA	HPV18	Set H primers for HPV-18
87	HPV18-H-LB	aacattgcaagacattgtattgcatt	HPV18	Set H primers for HPV-18
	HPV16-A-F3	TCGGTTGTGCGTACAAAG	HPV16	A'
	HPV16-A-B3	AGCCTCTACATAAAACCATCC	HPV16	A'
	HPV16-A-T7-FIP	TGGGGCACACAATTCCTAGTTAATACGACTCACTATAGGGCACACACGTAGACATTCGT	HPV16	A'
	HPV16-A-BIP	TCAGAAACCATAATCTACCATGGCATTACATCCCGTACCCTCTT	HPV16	A'
	HPV16-A-LF	CCCATTAACAGGTCTTCCAAAGT	HPV16	A'
	HPV16-A-LB	CCTGCAGGTACCAATGGGG	HPV16	A'
	HPV16-B-B3	AGCATATGGATTCCCATCTC	HPV16	B'
	HPV16-B-BIP	AGAATGTGTGTACTGCAAGCAATTTTTCCCGAAAAGCAAAGTCAT	HPV16	B'
	HPV16-B-F3	ATGCACCAAAAGAGAACTG	HPV16	B'
	HPV16-B-T7-FIP	GCAGCTCTGTGCATAACTGTAATACGACTCACTATAGGGCAATGTTTCAGGACCCACA	HPV16	B'
	HPV16-B-LB	CAGTTACTGCGACGTGAGGT	HPV16	B'
	HPV16-B-LF	GGTAACTTTCTGGGTCGCTCC	HPV16	B'
	HPV16-C-F3	AGACAACTGATCTCTACTGTT	HPV16	C	Chozen for HPV16
	HPV16-C-B3	CTTCCAAAGTACGAATGTCTAC	HPV16	C
	HPV16-C-T7-FIP	TTCTGCTTGTCCAGCTGGACTAATACGACTCACTATAGGGCAATTAAATGACAGCTCAGAG	HPV16	C
	HPV16-C-BIP	CCGGACAGAGCCCATTACAATGTGTGTGCTTTGTACGCA	HPV16	C
	HPV16-C-LF	CATCTATTTCATCCTCCTC	HPV16	C
	HPV16-C-LB	TGCAAGTGTGACTCTACGCT	HPV16	C
	HPV16-D-LB	CTGTGTCCTGAAGAAAAGCAAAGA	HPV16	D'
	HPV16-D-B3	TTGATGATCTGCAACAAGAC	HPV16	D'
	HPV16-D-BIP	CTGTGTCCTGAAGAAAAGCAAAGAATACATCGACCGGTCCAC	HPV16	D'
	HPV16-D-LF	TGGCTTTTGACAGTTAATACACCTA	HPV16	D'
	HPV16-D-F3	GACATTATTGTTATAGTGTGTATGG	HPV16	D'
	HPV16-D-T7-FIP	TGGCTTTTGACAGTTAATACACCTTAATACGACTCACTATAGGGACATTAGAACAGCAATACAACAAAC	HPV16	D'
	RNase P F3	TTGATGAGCTGGAGCCA	RNase P	POP7-T7	Chozen for RNase P
	RNase P B3	CACCCTCAATGCAGAGTC	RNase P	POP7-T7
	RNase FIP T7	GTGTGACCCTGAAGACTCGGTTTTTAATACGACTCACTATAGGGAGCCACTGACTCGGATC	RNase P	POP7-T7
	RNase BIP	CCTCCGTGATATGGCTCTTCGTTTTTTTCTTACATGGCTCTGGTC	RNase P	POP7-T7
	RNase P LF	ATGTGGATGGCTGAGTTGTT	RNase P	POP7-T7
	RNase P LB	CATGCTGAGTACTGGACCTC	RNase P	POP7-T7

## Sheet: Reporters
Name	Sequence
HEX Mix RNA Reporter	/5HEX/rUrG rArCrG rU/3IABkFQ/
FAM RNA reporter	/5FAM/rUrUrUrUrUrU/3IABkFQ/
ROX DNA reporter	/56-ROXN/TT TTT TT/3IABkFQ/
